# Supplementary material for: “Classifying-together” phenomenon in fish (Xenotoca eiseni): Simultaneous exposure to visual stimuli impairs subsequent discrimination learning
Source: PLoS One. 2022 Aug 25;17(8):e0272773. doi: 10.1371/journal.pone.0272773 (PMC9409496; doi:10.1371/journal.pone.0272773)
Supplement: S1 Raw data — (XLSX) [file pone.0272773.s001.xlsx]

## Sheet: disk-cross
fish	rearing stimulus	rewarding stimulus	congruency/incongruency	rearing-rewarding condition	comparison with original Bateson&Chantrey(1972)	condition	days of exposure	trials to learning	sessions to learning	seconds day 1	seconds day 2	seconds day 3	total seconds first 3 days	seconds learning day	seconds all sessions	% Stimulus+ in learning day_total choices	% Stimulus- in learning day_total choices	% Stimulus+ in learning day_first choices	% Stimulus- in learning day_first choices
1	disk	disk	congruency	disk-disk	as original experiment	congruency	53	70	7	647.09	583.84	152.94	1383.87	57.88	2123.46	76.9	23.1	70	30
2	disk	disk	congruency	disk-disk	as original experiment	congruency	62	80	8	1197.62	518.3	209.75	1925.67	81	3226.94	76.9	23.1	70	30
3	disk	disk	congruency	disk-disk	as original experiment	congruency	76	30	3	356.24	311.83	349.93	1018	349.93	1018	83.3	16.7	80	20
4	disk	disk	congruency	disk-disk	as original experiment	congruency	83	50	5	2590.78	1884.01	1502.06	5976.85	644.17	8473.38	76.9	23.1	70	30
5	disk	disk	congruency	disk-disk	as original experiment	congruency	92	90	9	463.39	226.79	220.49	910.67	79.07	1766.61	76.9	23.1	70	30
6	disk	disk	congruency	disk-disk	as original experiment	congruency	106	30	3	2330.88	1162.15	302.26	3795.29	302.26	3795.29	83.3	16.7	80	20
7	disk	disk	congruency	disk-disk	as original experiment	congruency	144	60	6	2492.95	2108.53	986.06	5587.54	199.53	12073.4	83.3	16.7	80	20
1	disk	cross	incongruency	disk-cross	different from original experiment	wide incongruency	53	80	8	2816.25	2786.12	1045.09	6647.46	87.47	7476.67	77.8	22.2	71.4	28.6
2	disk	cross	incongruency	disk-cross	different from original experiment	wide incongruency	64	30	3	310.41	81.72	75.32	467.45	75.32	467.45	76.9	23.1	70	30
3	disk	cross	incongruency	disk-cross	different from original experiment	wide incongruency	74	50	5	282.12	195.29	140.72	618.13	89.49	821.61	76.9	23.1	70	30
4	disk	cross	incongruency	disk-cross	different from original experiment	wide incongruency	90	160	16	3976.24	1560.29	445.14	5981.67	34.62	6821.89	76.9	23.1	70	30
5	disk	cross	incongruency	disk-cross	different from original experiment	wide incongruency	144	170	17	1033.3	731.51	123.27	1888.08	28.66	4570.73	83.3	16.7	80	20
6	disk	cross	incongruency	disk-cross	different from original experiment	wide incongruency	152	190	19	893.62	352.32	217.53	1463.47	87.93	4067.41	77.8	22.2	71.4	28.6
7	disk	cross	incongruency	disk-cross	different from original experiment	wide incongruency	165	160	16	2305.51	1251.23	485.54	4042.28	44.71	9518.04	71.4	28.6	70	30
1	cross	cross	congruency	cross-cross	as original experiment	congruency	54	70	7	1346	420.5	126.5	1893	69.82	2230.12	76.9	23.1	70	30
2	cross	cross	congruency	cross-cross	as original experiment	congruency	64	130	13	641.76	93.95	61.41	797.12	50.58	1356.85	71.4	28.6	70	30
3	cross	cross	congruency	cross-cross	as original experiment	congruency	90	60	6	3455.62	1128.38	430.33	5014.33	73.52	5396.8	71.4	28.6	70	30
4	cross	cross	congruency	cross-cross	as original experiment	congruency	98	30	3	1105.61	466.14	322.19	1893.94	322.19	1893.94	71.4	28.6	70	30
5	cross	cross	congruency	cross-cross	as original experiment	congruency	105	30	3	647.95	287.77	173.64	1109.36	173.64	1109.36	76.9	23.1	80	20
6	cross	cross	congruency	cross-cross	as original experiment	congruency	144	70	7	869.48	619.84	343.98	1833.3	54.26	2338.89	76.9	23.1	70	30
7	cross	cross	congruency	cross-cross	as original experiment	congruency	152	80	8	1796.01	649.88	296.77	2742.66	23.91	5787.59	90.9	9.1	90	10
1	cross	disk	incongruency	cross-disk	different from original experiment	wide incongruency	54	90	9	2317.6	268.7	265.7	2852	72.13	3385.13	77.8	22.2	71.4	28.6
2	cross	disk	incongruency	cross-disk	different from original experiment	wide incongruency	68	40	4	887.07	462.31	126.35	1475.73	111.27	1587	77.9	22.1	70	30
3	cross	disk	incongruency	cross-disk	different from original experiment	wide incongruency	76	30	3	1847	810.54	128.35	2785.89	128.35	2782.89	90.9	9.1	90	10
4	cross	disk	incongruency	cross-disk	different from original experiment	wide incongruency	85	50	5	1112.38	149.84	91.59	1353.81	32.87	1449.15	76.9	23.1	80	20
5	cross	disk	incongruency	cross-disk	different from original experiment	wide incongruency	96	30	3	1951.66	1478.71	684.4	4114.77	684.4	4114.77	76.9	23.1	70	30
7	cross	disk	incongruency	cross-disk	different from original experiment	wide incongruency	105	30	3	842.5	652.93	312.66	1808.09	312.66	1808.09	90.9	9.1	90	10
8	cross	disk	incongruency	cross-disk	different from original experiment	wide incongruency	144	90	9	1630.65	571.37	369.12	2571.14	30.9	3296.04	76.9	23.1	70	30
1	mixed	disk	incongruency	mixed-disk	as original experiment	narrow incongruency	54	130	13	739	528.01	380.71	1647.72	82.57	3182.63	83.3	16.7	80	20
2	mixed	disk	incongruency	mixed-disk	as original experiment	narrow incongruency	76	30	3	576.77	396.28	289.5	1262.55	289.5	1262.55	71.4	28.6	70	30
3	mixed	disk	incongruency	mixed-disk	as original experiment	narrow incongruency	83	30	3	1100.93	279.73	159.97	1540.63	159.97	1540.63	90.9	9.1	90	10
4	mixed	disk	incongruency	mixed-disk	as original experiment	narrow incongruency	90	60	6	1294.91	614.97	1695.41	3605.29	132.34	4625.97	76.9	23.1	70	30
6	mixed	disk	incongruency	mixed-disk	as original experiment	narrow incongruency	105	30	3	802.77	243.45	248.53	1285.75	248.53	1285.75	76.9	23.1	70	30
7	mixed	disk	incongruency	mixed-disk	as original experiment	narrow incongruency	144	140	14	1529.96	595.64	153.62	2279.22	16.11	2919.39	100	0	100	0
8	mixed	disk	incongruency	mixed-disk	as original experiment	narrow incongruency	153	140	14	1118.02	476.84	167	1761.86	34.97	2752.33	76.9	23.1	70	30
1	mixed	cross	incongruency	mixed-cross	as original experiment	narrow incongruency	54	110	11	768.75	472.08	65.49	1306.32	49.98	2133.26	83.3	16.7	80	20
2	mixed	cross	incongruency	mixed-cross	as original experiment	narrow incongruency	74	50	5	1657.64	1518.4	920.28	4096.32	115	5011.02	77.9	22.1	70	30
3	mixed	cross	incongruency	mixed-cross	as original experiment	narrow incongruency	90	160	16	884.51	1522.84	821.85	3229.2	63.61	6855.03	83.3	16.7	80	20
4	mixed	cross	incongruency	mixed-cross	as original experiment	narrow incongruency	144	120	12	903.33	289.62	58.52	1251.47	16.93	1606.49	90.9	9.1	90	10
5	mixed	cross	incongruency	mixed-cross	as original experiment	narrow incongruency	152	130	13	1051.03	95.7	98.97	1245.7	37.86	2267.63	83.3	16.7	80	20
6	mixed	cross	incongruency	mixed-cross	as original experiment	narrow incongruency	153	100	10	2096.04	1873.46	375.81	4345.31	64.26	4918.01	71.4	28.6	70	30
7	mixed	cross	incongruency	mixed-cross	as original experiment	narrow incongruency	165	160	16	1558.68	781.76	778.43	3118.87	77.69	4573.68	83.3	16.7	80	20
1	no exposure	disk	baseline			baseline		30	3	2597.79	347	195.61	3140.4	195.61	2944.79	100	0	100	0
2	no exposure	disk	baseline			baseline		40	4	968.82	350.61	526.99	1846.42	418.94	2265.36	76.9	23.1	70	30
3	no exposure	disk	baseline			baseline		51	5	1735.57	1433.14	2868.28	2868.28	1147.31	8857.21	90.9	9.1	90	10
4	no exposure	disk	baseline			baseline		53	5	411.78	434.85	173.86	1020.49	76.6	1229.4	76.9	23.1	70	30
5	no exposure	disk	baseline			baseline		51	5	518.47	220.82	242.01	981.3	85.1	1176.52	83.3	16.7	80	20
6	no exposure	disk	baseline			baseline		70	7	2973.32	2364.84	1023.58	3988.42	191.61	5726	83.3	16.7	80	20
7	no exposure	disk	baseline			baseline		30	3	1132.23	494.76	228.44	1855.43	228.44	1855.43	83.3	16.7	80	20
2	no exposure	cross	baseline			baseline		64	6	775.7	297.32	235.92	1308.94	45.04	1545.11	76.9	23.1	70	30
3	no exposure	cross	baseline			baseline		41	4	811.51	1018.88	209.35	2039.74	60.16	2099.9	76.9	23.1	70	30
4	no exposure	cross	baseline			baseline		51	5	1980.99	1215.34	524.18	3720.51	550.1	4454.66	83.3	16.7	80	20
5	no exposure	cross	baseline			baseline		60	6	354.1	303.87	238.14	896.11	137.11	1296.54	76.9	23.1	70	30
6	no exposure	cross	baseline			baseline		41	4	784.96	442.2	206.8	1433.96	59.12	1493.08	83.3	16.7	80	20
7	no exposure	cross	baseline			baseline		44	4	1638.22	677.8	716.37	3032.39	250.76	3283.15	90.9	9.1	90	10
8	no exposure	cross	baseline			baseline		40	4	2179.82	1203.48	2513.64	5896.94	634.66	6531.6	71.4	28.6	70	30

## Sheet: disk-amputated disk
fish	rearing stimulus	rewarding stimulus	congruency/incongruency	rearing-rewarding condition	comparison with original Bateson&Chantrey(1972)	condition	days of exposure	trials to learning	sessions to learning	seconds day 1	seconds day 2	seconds day 3	total seconds first 3 days	seconds learning day	seconds all sessions	% Stimulus+ in learning day_total choices	% Stimulus- in learning day_total choices	% Stimulus+ in learning day_first choices	% Stimulus- in learning day_first choices
1	disk	disk	congruency	disk-disk	as original experiment	congruency	51	32	3	1856.86	435.01	175.64	2467.51	175.64	2467.51	70.6	29.4	75	25
2	disk	disk	congruency	disk-disk	as original experiment	congruency	58	60	6	724.28	815.57	298.51	1838.36	80.47	2065	71.4	28.6	80	20
3	disk	disk	congruency	disk-disk	as original experiment	congruency	67	50	5	425.9	1959.06	290.56	2675.52	536.08	3691.8	76.9	23.1	70	30
4	disk	disk	congruency	disk-disk	as original experiment	congruency	75	52	5	311.57	463.6	295.66	1070.83	117.24	1421.63	83.3	16.7	80	20
5	disk	disk	congruency	disk-disk	as original experiment	congruency	107	60	6	788.42	508.78	303.61	1600.81	124.71	2097.18	76.9	23.1	70	30
6	disk	disk	congruency	disk-disk	as original experiment	congruency	191	60	6	345.76	314.14	707.81	1367.71	228.91	2097.29	76.9	23.1	70	30
7	disk	disk	congruency	disk-disk	as original experiment	congruency	222	50	5	870.83	672.43	718.01	2261.27	233.12	2851.83	71.4	28.6	70	30
1	disk	amputated disk	incongruency	disk-amputated disk	different from original experiment	wide incongruency	51	40	4	1466.41	1687.64	505.52	3659.57	161.89	3821.46	76.9	23.1	70	30
2	disk	amputated disk	incongruency	disk-amputated disk	different from original experiment	wide incongruency	58	121	11	974.97	382.79	161.3	1519.06	229.74	3034.97	71.4	28.6	70	30
3	disk	amputated disk	incongruency	disk-amputated disk	different from original experiment	wide incongruency	74	72	7	785.08	113.47	155.18	1053.73	68.45	1442.5	71.4	28.6	70	30
4	disk	amputated disk	incongruency	disk-amputated disk	different from original experiment	wide incongruency	86	51	5	684.75	532.51	377.75	1595.01	224.01	2124.79	76.9	23.1	70	30
5	disk	amputated disk	incongruency	disk-amputated disk	different from original experiment	wide incongruency	108	60	6	653.41	595.02	680.18	1928.61	359.76	2702.79	76.9	23.1	70	30
6	disk	amputated disk	incongruency	disk-amputated disk	different from original experiment	wide incongruency	171	100	10	772.87	873.8	212.96	1859.63	54.99	2628.6	83.3	16.7	80	20
7	disk	amputated disk	incongruency	disk-amputated disk	different from original experiment	wide incongruency	220	80	8	3013.7	1624.87	691.17	5329.74	300.45	9089.7	76.9	23.1	70	30
1	amputated disk	amputated disk	congruency	amputated disk-amputated disk	as original experiment	congruency	51	40	4	369.34	346.53	333.2	1049.07	82.27	1131.34	71.4	28.6	70	30
2	amputated disk	amputated disk	congruency	amputated disk-amputated disk	as original experiment	congruency	58	62	6	1700	1340.67	432.16	3472.83	230	6708.76	76.9	23.1	70	30
3	amputated disk	amputated disk	congruency	amputated disk-amputated disk	as original experiment	congruency	67	40	4	1706.32	1731.16	941.84	4379.32	278.93	4658.25	76.9	23.1	70	30
4	amputated disk	amputated disk	congruency	amputated disk-amputated disk	as original experiment	congruency	74	50	5	698.36	920.35	710.1	2328.81	199.76	3565.57	76.9	23.1	70	30
5	amputated disk	amputated disk	congruency	amputated disk-amputated disk	as original experiment	congruency	107	40	4	2430.04	243.88	236.42	2910.34	162.5	3072.84	76.9	23.1	70	30
6	amputated disk	amputated disk	congruency	amputated disk-amputated disk	as original experiment	congruency	192	50	5	872.85	402.43	172.04	1447.32	76.8	1619.92	76.9	23.1	70	30
7	amputated disk	amputated disk	congruency	amputated disk-amputated disk	as original experiment	congruency	222	50	5	772.34	603.17	359.2	1734.71	302.95	2846.3	76.9	23.1	80	20
1	amputated disk	disk	incongruency	amputated disk-disk	different from original experiment	wide incongruency	51	40	4	877.37	655.88	490.63	2023.88	175.07	2198.95	76.9	23.1	70	30
2	amputated disk	disk	incongruency	amputated disk-disk	different from original experiment	wide incongruency	58	88	8	1112.93	417.07	322.32	1852.32	43.39	2233.09	71.4	28.6	70	30
3	amputated disk	disk	incongruency	amputated disk-disk	different from original experiment	wide incongruency	73	100	10	1698.07	392.16	224.07	2314.3	46.48	3141.38	83.3	16.7	80	20
4	amputated disk	disk	incongruency	amputated disk-disk	different from original experiment	wide incongruency	88	40	4	795.16	311.28	208.76	1315.2	87.4	1402.6	83.3	16.7	80	20
5	amputated disk	disk	incongruency	amputated disk-disk	different from original experiment	wide incongruency	108	31	3	3002.36	1388.66	311.09	4702.11	311.09	4702.11	71.4	28.6	80	20
6	amputated disk	disk	incongruency	amputated disk-disk	different from original experiment	wide incongruency	191	120	12	441.45	284.84	172.54	898.83	46.75	1640.18	76.9	23.1	70	30
7	amputated disk	disk	incongruency	amputated disk-disk	different from original experiment	wide incongruency	220	80	8	1811.71	556.72	407.45	2775.88	176.19	3600.7	76.9	23.1	70	30
1	mixed	disk	incongruency	mixed-disk	as original experiment	narrow incongruency	51	54	5	1133.33	1603.32	1764.38	4501.03	205.36	5404.33	77.8	22.2	71.4	28.6
2	mixed	disk	incongruency	mixed-disk	as original experiment	narrow incongruency	59	103	10	1666.46	1494.12	494.45	3655.03	84.28	5894.19	76.9	23.1	70	30
3	mixed	disk	incongruency	mixed-disk	as original experiment	narrow incongruency	74	72	7	2716.76	371.94	225.64	3314.34	112.01	4323.83	83.3	16.7	80	20
4	mixed	disk	incongruency	mixed-disk	as original experiment	narrow incongruency	86	41	4	574.42	955.11	698.94	2228.47	151.38	2379.85	91	9	90	10
5	mixed	disk	incongruency	mixed-disk	as original experiment	narrow incongruency	107	100	10	2841.24	992.83	390.46	4224.53	191.74	7991.13	76.9	23.1	70	30
6	mixed	disk	incongruency	mixed-disk	as original experiment	narrow incongruency	142	103	10	511.47	351.17	75.72	938.36	34.96	1342.25	91	9	90	10
7	mixed	disk	incongruency	mixed-disk	as original experiment	narrow incongruency	206	112	11	2511.27	3149.15	1442.19	7102.61	102.68	9315.77	76.9	23.1	80	20
1	mixed	amputated disk	incongruency	mixed-disk	as original experiment	narrow incongruency	52	62	6	1264.05	1061.54	1070.05	3395.64	179.23	4588.81	76.9	23.1	70	30
2	mixed	amputated disk	incongruency	mixed-amputated disk	as original experiment	narrow incongruency	61	50	5	1222.98	1148.64	1045.61	3417.23	516.82	4841.21	76.9	23.1	70	30
3	mixed	amputated disk	incongruency	mixed-amputated disk	as original experiment	narrow incongruency	73	82	8	2642.39	3717.99	1057.57	7417.95	229.31	11104.2	76.9	23.1	80	20
4	mixed	amputated disk	incongruency	mixed-amputated disk	as original experiment	narrow incongruency	86	70	7	2091.34	3209.74	1461.65	6762.73	592.94	10335.4	76.9	23.1	70	30
5	mixed	amputated disk	incongruency	mixed-amputated disk	as original experiment	narrow incongruency	107	92	9	1642.89	395.5	324.53	2362.92	111.3	3171.29	100	0	100	0
6	mixed	amputated disk	incongruency	mixed-amputated disk	as original experiment	narrow incongruency	158	61	6	2368.09	3557.38	918.38	6843.85	1383.3	10549.5	71.4	28.6	72.7	27.3
7	mixed	amputated disk	incongruency	mixed-amputated disk	as original experiment	narrow incongruency	206	110	11	3188.41	3036.5	820.72	7045.63	273.76	10327.2	91	9	90	10
1	no exposure	disk	baseline			baseline		30	3	617.47	1283.85	618.9	2520.22	618.9	2520.22	100	0	100	0
2	no exposure	disk	baseline			baseline		40	4	229.83	232.02	224.82	686.67	61.34	748.01	83.3	16.7	80	20
3	no exposure	disk	baseline			baseline		30	3	879.67	361.05	177.36	1418.08	177.36	1418.08	83.3	16.7	80	20
4	no exposure	disk	baseline			baseline		30	3	865.99	335.92	133.61	1335.52	133.61	1335.52	83.3	16.7	80	20
5	no exposure	disk	baseline			baseline		30	3	796.59	488.79	158.46	1443.84	158.46	1443.84	100	0	100	0
6	no exposure	disk	baseline			baseline		30	3	3475	4434.82	3208.06	11117.8	3208.06	11117.8	71.4	28.6	70	30
7	no exposure	disk	baseline			baseline		30	3	998.25	257.28	76	1331.53	76	1331.53	71.4	28.6	70	30
1	no exposure	amputated disk	baseline			baseline		34	3	293	198.49	37.99	529.48	37.99	529.48	83.3	16.7	80	20
2	no exposure	amputated disk	baseline			baseline		64	6	656.71	320.25	83.38	1060.34	52.07	1337.7	76.9	23.1	70	30
3	no exposure	amputated disk	baseline			baseline		51	5	431.37	221	114.27	766.64	60.61	947.13	83.3	16.7	90	10
4	no exposure	amputated disk	baseline			baseline		30	3	713.55	444.41	219.7	1377.66	219.7	1377.66	71.4	28.6	70	30
5	no exposure	amputated disk	baseline			baseline		51	5	2550.99	869.11	797.39	4217.49	82.12	4541.83	76.9	23.1	70	30
6	no exposure	amputated disk	baseline			baseline		62	6	1064.95	228.15	380.62	1673.72	82.32	1883.58	71.4	28.6	80	20
7	no exposure	amputated disk	baseline			baseline		70	7	4342.37	997.84	889.33	6229.54	183.83	7030.41	76.9	23.1	70	30
